# Supplementary material for: Leg Dominance Effects on Postural Control When Performing Challenging Balance Exercises
Source: Brain Sci. 2020 Feb 25;10(3):128. doi: 10.3390/brainsci10030128 (PMC7139434; doi:10.3390/brainsci10030128)
Supplement: Supplementary file 1 [file brainsci-10-00128-s001.zip]

Archive with 2 entries (2 files):
- Supplementary Table 1.docx
- Video S1_PM1-8.mp4
